# Supplementary material for: Novel Therapies to Address Unmet Needs in ITP
Source: Pharmaceuticals (Basel). 2022 Jun 23;15(7):779. doi: 10.3390/ph15070779 (PMC9318546; doi:10.3390/ph15070779)
Supplement: Supplementary file 1 [file pharmaceuticals-15-00779-s001.zip]

Archive with 1 entries (1 files):
- pharmaceuticals-1659111-supplementary.pdf
